# Supplementary material for: Impact of a Whey Protein Hydrolysate Treated by Electrodialysis with Ultrafiltration Membrane on the Development of Metabolic Syndrome and the Modulation of Gut Microbiota in Mice
Source: Int J Mol Sci. 2023 Aug 19;24(16):12968. doi: 10.3390/ijms241612968 (PMC10454911; doi:10.3390/ijms241612968)
Supplement: Supplementary file 1 [file ijms-24-12968-s001.zip]

Archive with 1 entries (1 files):
- ijms-2556854-supplementary.pdf
